# Supplementary material for: Binding behavior of spike protein and receptor binding domain of the SARS-CoV-2 virus at different environmental conditions
Source: Sci Rep. 2022 Jan 17;12:789. doi: 10.1038/s41598-021-04673-y (PMC8763896; doi:10.1038/s41598-021-04673-y)
Supplement: Supplementary file 1 — Supplementary Information 1. [file 41598_2021_4673_MOESM1_ESM.xlsx]

## Sheet: Sheet1
Supplementary Materials: Association (ka) and Dissociation (kd) Constants
	Dissociation in PBS		Dissociation in water				Dissociation in water
S protein concentration (µM)	ka (1/Ms)	kd (1/s)	ka (1/Ms)	kd (1/s)		1.569 µM S protein at various temperature (ºC)	ka (1/Ms)	kd (1/s)
3.137	139600	1e-07	100970	1e-07		0	89625	2.2615e-07
1.569	186000	1e-07	83600	0.000130667		9	178200	6.4385e-05
0.6275	236000	1e-07	194900	0.0001452		25	83600	0.000130667
0.3137	235000	8.22e-06	242950	0.00015765		0 to 25	150450	0.00062685
						37	133500	4.5225e-05
	Dissociation in water
S protein concentration diluted in oleic acid (µM)	ka (1/Ms)	kd (1/s)
1.569	93700	1e-07
0.6275	10000	0.001
	Dissociation in PBS		Dissociation in water				Dissociation in water
RBD concentration (µM)	ka (1/Ms)	kd (1/s)	ka (1/Ms)	kd (1/s)		13.4 µM RBD at various temperature (ºC)	ka (1/Ms)	kd (1/s)
26.79	9087.67	1e-07	3050.5	1e-07		0	5332	1e-07
13.4	20690	1e-07	10026.7	1e-07		9	10500	1e-07
5.359	43950	1e-07	23455	1e-07		25	10026.7	1e-07
2.679	107033	1e-07	69485	1e-07		0 to 25	12400	1e-07
						37	11346.7	1e-07
	Dissociation in PBS
No tag S protein concentration (µM)	ka (1/Ms)	kd (1/s)
3.137	137433	6.815e-05
1.569	139850	0.000137675
0.6275	178667	0.00033
0.3137	175600	0.0003275
